# Supplementary material for: Dose- and Segment-Dependent Disturbance of Rat Gut by Ionizing Radiation: Impact of Tight Junction Proteins
Source: Int J Mol Sci. 2023 Jan 16;24(2):1753. doi: 10.3390/ijms24021753 (PMC9863103; doi:10.3390/ijms24021753)
Supplement: Supplementary file 1 [file ijms-24-01753-s001.zip]

Archive with 1 entries (1 files):
- ijms-2091903-supplementary.pdf
